# Supplementary material for: Acupuncture Improves Sleep Disorders and Depression among Patients with Parkinson’s Disease: A Meta-Analysis
Source: Healthcare (Basel). 2023 Jul 17;11(14):2042. doi: 10.3390/healthcare11142042 (PMC10379076; doi:10.3390/healthcare11142042)
Supplement: Supplementary file 1 [file healthcare-11-02042-s001.zip]

Archive with 1 entries (1 files):
- healthcare-2457975-supplementary.pdf
